# Supplementary material for: Wearables in ADHD: Monitoring and Intervention—Where Are We Now?
Source: Diagnostics (Basel). 2025 Sep 17;15(18):2359. doi: 10.3390/diagnostics15182359 (PMC12468562; doi:10.3390/diagnostics15182359)
Supplement: Supplementary file 1 [file diagnostics-15-02359-s001.zip]

Archive with 1 entries (1 files):
- diagnostics-3782878-supplementary.pdf
